# Supplementary material for: The Association Between the STOP-Bang Score and the Integrated Pulmonary Index in Patients Undergoing Endobronchial Ultrasound with Sedation: The STOP OSA-IPI Cohort Study
Source: Medicina (Kaunas). 2026 May 26;62(6):1034. doi: 10.3390/medicina62061034 (PMC13303816; doi:10.3390/medicina62061034)
Supplement: Supplementary file 1 [file medicina-62-01034-s001.zip]

Archive with 1 entries (1 files):
- medicina-4257192-supplementary.pdf
